# Supplementary material for: Angiopoietin-2 and Angiopoietin-like Proteins with a Prospective Role in Predicting Diabetic Nephropathy
Source: Biomedicines. 2024 Apr 24;12(5):949. doi: 10.3390/biomedicines12050949 (PMC11118931; doi:10.3390/biomedicines12050949)
Supplement: Supplementary file 1 [file biomedicines-12-00949-s001.zip]

Archive with 1 entries (1 files):
- biomedicines-2957839-supplementary.pdf
